# Supplementary material for: The Influence of Seasonality on Secondary Metabolite Profiles and Neuroprotective Activities of Moss Hypnum cupressiforme Extracts: In Vitro and In Silico Study
Source: Plants (Basel). 2022 Jan 1;11(1):123. doi: 10.3390/plants11010123 (PMC8747716; doi:10.3390/plants11010123)
Supplement: Supplementary file 1 [file plants-11-00123-s001.zip]

Archive with 1 entries (1 files):
- plants-1537198-supplementary.pdf
